# Supplementary material for: Prolonged Longitudinal Transcutaneous Auricular Vagus Nerve Stimulation Effect on Striatal Functional Connectivity in Patients with Major Depressive Disorder
Source: Brain Sci. 2022 Dec 17;12(12):1730. doi: 10.3390/brainsci12121730 (PMC9776392; doi:10.3390/brainsci12121730)
Supplement: Supplementary file 1 [file brainsci-12-01730-s001.zip]

Archive with 1 entries (1 files):
- brainsci-2013638-supplementary.pdf
